# Supplementary material for: Activin A Secreted by Cancer-Associated Fibroblasts Reduces the Sensitivity of Breast Cancer Cells to Ixazomib via Inhibition of Proteasome Activity
Source: Biomolecules. 2025 Sep 15;15(9):1318. doi: 10.3390/biom15091318 (PMC12466986; doi:10.3390/biom15091318)
Supplement: Supplementary file 1 [file biomolecules-15-01318-s001.zip]

Archive with 1 entries (1 files):
- biomolecules-3687182-supplementary.pdf
